# Supplementary material for: Functional and Disability Outcomes in NSCLC Patients Post-Lobectomy Undergoing Pulmonary Rehabilitation: A Biopsychosocial Approach
Source: Cancers (Basel). 2024 Jun 20;16(12):2281. doi: 10.3390/cancers16122281 (PMC11201694; doi:10.3390/cancers16122281)
Supplement: Supplementary file 1 [file cancers-16-02281-s001.zip]

Archive with 4 entries (4 files):
- Supplementary Material S1.pdf
- Supplementary Material S3 and S4.pdf
- Supplementary Material S5.pdf
- Supplementray Material S2.pdf
